# Supplementary material for: A Practical Approach for Determination of Thermal Stress and Temperature-Dependent Material Properties in Multilayered Thin Films
Source: ACS Appl Mater Interfaces. 2024 Jun 10;16(24):31729–37. doi: 10.1021/acsami.4c03166 (PMC11194766; doi:10.1021/acsami.4c03166)
Supplement: Supplementary file 2 — am4c03166_si_002.zip [file am4c03166_si_002.zip]

Archive with 5 entries (5 files):
- AlN.xml
- Molybdenum [solid polycrystalline].xml
- RuAl.xml
- Silicon [solid 100 axis].xml
- SiO2.xml
