# Supplementary material for: A Practical Approach for Determination of Thermal Stress and Temperature-Dependent Material Properties in Multilayered Thin Films
Source: ACS Appl Mater Interfaces. 2024 Jun 10;16(24):31729–37. doi: 10.1021/acsami.4c03166 (PMC11194766; doi:10.1021/acsami.4c03166)
Supplement: Supplementary file 2 — am4c03166_si_002.zip [file am4c03166_si_002.zip › AlN.xml]

<?xml version="1.0" encoding="UTF-8"?>
<archive>
  <model>
    <material tag="mat5" type="Common" component="">
      <propertyGroup tag="def">
        <func tag="pw1" oper="Piecewise">
          <set name="arg" value="T"/>
          <set name="pieces" value="{{'273','300','308.96'},{'300','400','307.58'},{'400','500','305.81'},{'500','600','303.94'},{'600','700','301.99'},{'700','800','299.96'},{'800','900','297.85'},{'900','1000','295.65'},{'1000','1100','293.37'},{'1100','1200','291.01'}}"/>
        </func>
        <func tag="pw2" oper="Piecewise">
          <set name="arg" value="T"/>
          <set name="pieces" value="{{'273','300','3.2397'},{'300','400','3.2363'},{'400','500','3.2323'},{'500','600','3.2278'},{'600','700','3.2229'},{'700','800','3.2178'},{'800','900','3.2123'},{'900','1000','3.2066'},{'1000','1100','3.2006'},{'1100','1200','3.1942'}}"/>
        </func>
        <func tag="pw3" oper="Piecewise">
          <set name="arg" value="T"/>
          <set name="pieces" value="{{'273','300','0.0000032149'},{'300','400','0.0000035659'},{'400','500','0.0000038625'},{'500','600','0.0000041147'},{'600','700','0.0000043324'},{'700','800','0.0000045256'},{'800','900','0.0000047042'},{'900','1000','0.0000048782'},{'1000','1100','0.0000050576'},{'1100','1200','0.0000052522'}}"/>
        </func>
        <set name="youngsmodulus" value="pw1(T)[GPa]"/>
        <set name="density" value="pw2(T)[kg/m^3]"/>
        <set name="thermalexpansioncoefficient" value="{'pw3(T)[1/K]','0','0','0','pw3(T)[1/K]','0','0','0','pw3(T)[1/K]'}"/>
        <set name="poissonsratio" value="0.25"/>
        <set name="heatcapacity" value="730[J/(kg*K)]"/>
        <set name="thermalconductivity" value="{'1.4[W/(m*K)]','0','0','0','1.4[W/(m*K)]','0','0','0','1.4[W/(m*K)]'}"/>
      </propertyGroup>
      <label label="AlN"/>
    </material>
  </model>
</archive>
