# Supplementary material for: A Practical Approach for Determination of Thermal Stress and Temperature-Dependent Material Properties in Multilayered Thin Films
Source: ACS Appl Mater Interfaces. 2024 Jun 10;16(24):31729–37. doi: 10.1021/acsami.4c03166 (PMC11194766; doi:10.1021/acsami.4c03166)
Supplement: Supplementary file 2 — am4c03166_si_002.zip [file am4c03166_si_002.zip › Molybdenum [solid polycrystalline].xml]

<?xml version="1.0" encoding="UTF-8"?>
<archive>
  <model>
    <material tag="mat1" type="Common" component="">
      <propertyGroup tag="def">
        <func tag="k_solid_1" oper="Piecewise">
          <label label="Piecewise 2"/>
          <set name="arg" value="T"/>
          <set name="pieces" value="{{'0.0','40.0','15.28672*T^1-0.04760397*T^2+0.006971712*T^3-4.493774E-4*T^4+5.11552E-6*T^5'},{'40.0','200.0','749.8636-14.91112*T^1+0.1568334*T^2-8.643374E-4*T^3+2.441031E-6*T^4-2.779452E-9*T^5'},{'200.0','2800.0','151.0875-0.04205068*T^1-3.821005E-6*T^2+7.675685E-9*T^3-1.432915E-12*T^4'}}"/>
        </func>
        <func tag="res_solid_1" oper="Piecewise">
          <label label="Piecewise 1"/>
          <set name="arg" value="T"/>
          <set name="pieces" value="{{'1.0','15.2','6.894781E-12+1.084943E-13*T^1-1.576891E-14*T^2+2.525078E-15*T^3'},{'15.2','38.3','-1.581071E-10+2.696833E-11*T^1-1.484429E-12*T^2+2.986667E-14*T^3'},{'38.3','200.0','1.678259E-9-1.180722E-10*T^1+2.398988E-12*T^2-5.337779E-15*T^3'},{'200.0','2894.0','-1.625604E-8+2.325616E-10*T^1+2.59083E-14*T^2-2.668883E-18*T^3'}}"/>
        </func>
        <func tag="alpha_solid_1" oper="Piecewise">
          <label label="Piecewise 2.1"/>
          <set name="arg" value="T"/>
          <set name="pieces" value="{{'0.0','270.0','3.237325E-6+1.256423E-8*T^1+2.549215E-11*T^2-4.216711E-13*T^3+1.268586E-15*T^4-1.233729E-18*T^5'},{'270.0','2500.0','5.0687E-6+1.841698E-10*T^1+5.929577E-13*T^2-1.247376E-16*T^3'}}"/>
        </func>
        <func tag="C_solid_1" oper="Piecewise">
          <label label="Piecewise 3"/>
          <set name="arg" value="T"/>
          <set name="pieces" value="{{'0.4','6.0','-1.55403843E-4+0.0198803722*T^1-6.80938887E-4*T^2+5.34998875E-4*T^3-3.67107214E-5*T^4'},{'6.0','40.0','-0.232525758+0.116416327*T^1-0.0126098856*T^2+7.21743766E-4*T^3-4.11793841E-6*T^4'},{'40.0','120.0','40.0663815-3.95972379*T^1+0.121857326*T^2-9.96830469E-4*T^3+2.75192182E-6*T^4'},{'120.0','400.0','-67.8062387+3.12764669*T^1-0.0120851409*T^2+2.15529262E-5*T^3-1.44097588E-8*T^4'},{'400.0','1900.0','198.31545+0.242058751*T^1-2.80474524E-4*T^2+1.6710214E-7*T^3-3.27397791E-11*T^4'},{'1900.0','2897.0','2813.25173-4.79084318*T^1+0.00339740633*T^2-1.05387471E-6*T^3+1.24189906E-10*T^4'}}"/>
        </func>
        <func tag="sigma_solid_1" oper="Piecewise">
          <label label="Piecewise 4"/>
          <set name="arg" value="T"/>
          <set name="pieces" value="{{'1.0','15.2','1/(2.525078E-15*T^3-1.576891E-14*T^2+1.084943E-13*T+6.894781E-12)'},{'15.2','38.3','1/(2.986667E-14*T^3-1.484429E-12*T^2+2.696833E-11*T-1.581071E-10)'},{'38.3','200.0','1/(-5.337779E-15*T^3+2.398988E-12*T^2-1.180722E-10*T+1.678259E-09)'},{'200.0','2894.0','1/(-2.668883E-18*T^3+2.590830E-14*T^2+2.325616E-10*T-1.625604E-08)'}}"/>
        </func>
        <func tag="HC_solid_1" oper="Piecewise">
          <label label="Piecewise 5"/>
          <set name="arg" value="T"/>
          <set name="pieces" value="{{'0.4','6.0','-1.49094455E-5+0.00190732284*T^1-6.53292689E-5*T^2+5.13278058E-5*T^3-3.52202677E-6*T^4'},{'6.0','40.0','-0.0223085232+0.011168983*T^1-0.0012097923*T^2+6.92441122E-5*T^3-3.95074995E-7*T^4'},{'40.0','120.0','3.84396883-0.379895903*T^1+0.0116909914*T^2-9.56359055E-5*T^3+2.64019396E-7*T^4'},{'120.0','400.0','-6.50532922+0.300066438*T^1-0.00115944832*T^2+2.06778761E-6*T^3-1.38247226E-9*T^4'},{'400.0','1900.0','19.0263844+0.0232231163*T^1-2.69087266E-5*T^2+1.60317784E-8*T^3-3.14105432E-12*T^4'},{'1900.0','2897.0','269.903355-0.45963332*T^1+3.25947156E-4*T^2-1.01108745E-7*T^3+1.1914781E-11*T^4'}}"/>
        </func>
        <func tag="VP" oper="Piecewise">
          <label label="Piecewise 6"/>
          <set name="arg" value="T"/>
          <set name="pieces" value="{{'293.0','2500.0','(exp((-3.46260000e+04/T-1.13310000e+00*log10(T)+1.44098100e+01)*log(10.0)))*1.33320000e+02'}}"/>
        </func>
        <func tag="rho_solid_1" oper="Piecewise">
          <label label="Piecewise 7"/>
          <set name="arg" value="T"/>
          <set name="pieces" value="{{'0.0','115.0','10229.17+0.003153743*T^1+3.370316E-5*T^2-5.49844E-6*T^3+2.263648E-8*T^4-2.848146E-11*T^5'},{'115.0','640.0','10235.05-0.04233169*T^1-4.160014E-4*T^2+6.407594E-7*T^3-3.687259E-10*T^4'},{'640.0','2500.0','10242.63-0.1357164*T^1-3.048458E-5*T^2+6.024556E-10*T^3'}}"/>
        </func>
        <func tag="TD_solid_1" oper="Piecewise">
          <label label="Piecewise 8"/>
          <set name="arg" value="T"/>
          <set name="pieces" value="{{'200.0','433.0','1.209702E-4-5.570887E-7*T^1+1.80688E-9*T^2-2.768477E-12*T^3+1.59248E-15*T^4'},{'433.0','1527.0','7.038194E-5-7.055817E-8*T^1+6.802132E-11*T^2-3.857777E-14*T^3+8.414355E-18*T^4'},{'1527.0','2500.0','1.098809E-4-1.304981E-7*T^1+8.353191E-11*T^2-2.592259E-14*T^3+3.044333E-18*T^4'}}"/>
        </func>
        <set name="thermalconductivity" value="{'k_solid_1(T[1/K])[W/(m*K)]','0','0','0','k_solid_1(T[1/K])[W/(m*K)]','0','0','0','k_solid_1(T[1/K])[W/(m*K)]'}"/>
        <set name="resistivity" value="{'res_solid_1(T[1/K])[ohm*m]','0','0','0','res_solid_1(T[1/K])[ohm*m]','0','0','0','res_solid_1(T[1/K])[ohm*m]'}"/>
        <set name="thermalexpansioncoefficient" value="{'(alpha_solid_1(T[1/K])[1/K]+(Tempref-293[K])*if(abs(T-Tempref)&gt;1e-3,(alpha_solid_1(T[1/K])[1/K]-alpha_solid_1(Tempref[1/K])[1/K])/(T-Tempref),d(alpha_solid_1(T[1/K])[1/K],T)))/(1+alpha_solid_1(Tempref[1/K])[1/K]*(Tempref-293[K]))','0','0','0','(alpha_solid_1(T[1/K])[1/K]+(Tempref-293[K])*if(abs(T-Tempref)&gt;1e-3,(alpha_solid_1(T[1/K])[1/K]-alpha_solid_1(Tempref[1/K])[1/K])/(T-Tempref),d(alpha_solid_1(T[1/K])[1/K],T)))/(1+alpha_solid_1(Tempref[1/K])[1/K]*(Tempref-293[K]))','0','0','0','(alpha_solid_1(T[1/K])[1/K]+(Tempref-293[K])*if(abs(T-Tempref)&gt;1e-3,(alpha_solid_1(T[1/K])[1/K]-alpha_solid_1(Tempref[1/K])[1/K])/(T-Tempref),d(alpha_solid_1(T[1/K])[1/K],T)))/(1+alpha_solid_1(Tempref[1/K])[1/K]*(Tempref-293[K]))'}"/>
        <set name="heatcapacity" value="C_solid_1(T[1/K])[J/(kg*K)]"/>
        <set name="electricconductivity" value="{'sigma_solid_1(T[1/K])[S/m]','0','0','0','sigma_solid_1(T[1/K])[S/m]','0','0','0','sigma_solid_1(T[1/K])[S/m]'}"/>
        <set name="HC" value="HC_solid_1(T[1/K])[J/(mol*K)]"/>
        <set name="VP" value="VP(T[1/K])[Pa]"/>
        <set name="density" value="rho_solid_1(T[1/K])[kg/m^3]"/>
        <set name="TD" value="TD_solid_1(T[1/K])[m^2/s]"/>
        <addInput quantity="temperature"/>
        <addInput quantity="strainreferencetemperature"/>
      </propertyGroup>
      <propertyGroup tag="ThermalExpansion" descr="Thermal expansion">
        <func tag="dL_solid_1" oper="Piecewise">
          <label label="Piecewise"/>
          <set name="arg" value="T"/>
          <set name="pieces" value="{{'0.0','156.0','-9.530501E-4+3.370795E-7*T^1-1.541381E-8*T^2+3.43146E-10*T^3-1.500228E-12*T^4+2.133204E-15*T^5'},{'156.0','640.0','-8.96318E-4-2.695928E-6*T^1+3.900874E-8*T^2-9.40615E-11*T^3+1.097404E-13*T^4-4.882256E-17*T^5'},{'640.0','2500.0','-0.001391305+4.421302E-6*T^1+1.01293E-9*T^2+8.076511E-15*T^3'}}"/>
        </func>
        <info name="category">
          <body text="Solid_mechanics/"/>
        </info>
        <set name="alphatan" value="{'1','0','0','0','1','0','0','0','1'}"/>
        <set name="dL" value="{'(dL_solid_1(T[1/K])-dL_solid_1(Tempref[1/K]))/(1+dL_solid_1(Tempref[1/K]))','0','0','0','(dL_solid_1(T[1/K])-dL_solid_1(Tempref[1/K]))/(1+dL_solid_1(Tempref[1/K]))','0','0','0','(dL_solid_1(T[1/K])-dL_solid_1(Tempref[1/K]))/(1+dL_solid_1(Tempref[1/K]))'}"/>
        <addInput quantity="temperature"/>
        <addInput quantity="strainreferencetemperature"/>
      </propertyGroup>
      <propertyGroup tag="Enu" descr="Young's modulus and Poisson's ratio">
        <func tag="E_solid_polycrystalline_1" oper="Piecewise">
          <label label="Piecewise 2"/>
          <set name="arg" value="T"/>
          <set name="pieces" value="{{'93.0','273.0','3.3866E11-3.124677E7*T^1-25454.21*T^2'},{'273.0','2273.0','3.507992E11-9.819642E7*T^1+64687.04*T^2-26.38111*T^3'}}"/>
        </func>
        <func tag="nu" oper="Piecewise">
          <label label="Piecewise 1"/>
          <set name="arg" value="T"/>
          <set name="pieces" value="{{'293.0','1143.0','0.4308608-2.984749E-4*T^1+3.293774E-7*T^2-9.596651E-11*T^3'}}"/>
        </func>
        <set name="E" value="E_solid_polycrystalline_1(T[1/K])[Pa]"/>
        <set name="nu" value="nu(T[1/K])"/>
        <addInput quantity="temperature"/>
      </propertyGroup>
      <propertyGroup tag="KG" descr="Bulk modulus and shear modulus">
        <func tag="mu" oper="Piecewise">
          <set name="arg" value="T"/>
          <set name="pieces" value="{{'293.0','1143.0','1.226561E11-9113408.0*T^1-7047.501*T^2'}}"/>
        </func>
        <func tag="kappa" oper="Piecewise">
          <label label="Piecewise 1"/>
          <set name="arg" value="T"/>
          <set name="pieces" value="{{'293.0','1143.0','6.468972E11-1.194267E9*T^1+1653742.0*T^2-1000.007*T^3+0.2547689*T^4'}}"/>
        </func>
        <set name="K" value="kappa(T[1/K])[Pa]"/>
        <set name="G" value="mu(T[1/K])[Pa]"/>
        <addInput quantity="temperature"/>
      </propertyGroup>
      <label label="Molybdenum [solid,polycrystalline]"/>
      <set name="family" value="custom"/>
      <set name="customspecular" valueDouble="{0.7843137254901961,1,1}"/>
      <set name="diffuse" value="custom"/>
      <set name="customdiffuse" valueDouble="{0.7843137254901961,0.7843137254901961,0.7843137254901961}"/>
      <set name="ambient" value="custom"/>
      <set name="customambient" valueDouble="{0.7843137254901961,0.7843137254901961,0.7843137254901961}"/>
      <set name="fresnel" valueDouble="0.3"/>
      <set name="roughness" valueDouble="0.1"/>
      <set name="diffusewrap" valueInt="0"/>
      <set name="reflectance" valueInt="0"/>
    </material>
  </model>
</archive>
