# Supplementary material for: A Practical Approach for Determination of Thermal Stress and Temperature-Dependent Material Properties in Multilayered Thin Films
Source: ACS Appl Mater Interfaces. 2024 Jun 10;16(24):31729–37. doi: 10.1021/acsami.4c03166 (PMC11194766; doi:10.1021/acsami.4c03166)
Supplement: Supplementary file 2 — am4c03166_si_002.zip [file am4c03166_si_002.zip › RuAl.xml]

<?xml version="1.0" encoding="UTF-8"?>
<archive>
  <model>
    <material tag="mat4" type="Common" component="">
      <propertyGroup tag="def">
        <func tag="pw1" oper="Piecewise">
          <set name="arg" value="T"/>
          <set name="pieces" value="{{'273','300','540.716'},{'300','400','540.716'},{'400','500','666.53'},{'500','600','654.856'},{'600','700','600.303'},{'700','800','563.935'},{'800','900','526.462'},{'900','1000','227.59'},{'1000','1100','221.96'},{'1100','1200','216.33'},{'1200','1300','210.7'}}"/>
        </func>
        <func tag="pw2" oper="Piecewise">
          <set name="arg" value="T"/>
          <set name="pieces" value="{{'273','300','0.286'},{'300','400','0.2865'},{'400','500','0.287'},{'500','600','0.2875'},{'600','700','0.288'},{'700','800','0.2885'},{'800','900','0.289'},{'900','1000','0.2895'},{'1000','1100','0.29'},{'1100','1200','0.2905'},{'1200','1300','0.291'}}"/>
        </func>
        <func tag="pw3" oper="Piecewise">
          <set name="arg" value="T"/>
          <set name="pieces" value="{{'273','300','7.6398'},{'300','400','7.628'},{'400','500','7.6152'},{'500','600','7.6016'},{'600','700','7.5871'},{'700','800','7.5718'},{'800','900','7.5556'},{'900','1000','7.5388'},{'1000','1100','7.5211'},{'1100','1200','7.5028'},{'1200','1300','7.4838'}}"/>
        </func>
        <func tag="pw4" oper="Piecewise">
          <set name="arg" value="T"/>
          <set name="pieces" value="{{'273','300','0.0000049617'},{'300','400','0.0000051661'},{'400','500','0.0000053676'},{'500','600','0.0000055663'},{'600','700','0.0000057621'},{'700','800','0.000005955'},{'800','900','0.0000061451'},{'900','1000','0.0000063323'},{'1000','1100','0.0000065166'},{'1100','1200','0.0000066981'},{'1200','1300','0.0000068767'}}"/>
        </func>
        <set name="youngsmodulus" value="pw1(T)[GPa]"/>
        <set name="poissonsratio" value="pw2(T)"/>
        <set name="density" value="pw3(T)[g/cm^3]"/>
        <set name="thermalexpansioncoefficient" value="{'pw4(T)[1/K]','0','0','0','pw4(T)[1/K]','0','0','0','pw4(T)[1/K]'}"/>
        <set name="heatcapacity" value="730[J/(kg*K)]"/>
        <set name="thermalconductivity" value="{'1.4[W/(m*K)]','0','0','0','1.4[W/(m*K)]','0','0','0','1.4[W/(m*K)]'}"/>
      </propertyGroup>
      <label label="RuAl"/>
    </material>
  </model>
</archive>
