# Supplementary material for: A Practical Approach for Determination of Thermal Stress and Temperature-Dependent Material Properties in Multilayered Thin Films
Source: ACS Appl Mater Interfaces. 2024 Jun 10;16(24):31729–37. doi: 10.1021/acsami.4c03166 (PMC11194766; doi:10.1021/acsami.4c03166)
Supplement: Supplementary file 2 — am4c03166_si_002.zip [file am4c03166_si_002.zip › Silicon [solid 100 axis].xml]

<?xml version="1.0" encoding="UTF-8"?>
<archive>
  <model>
    <material tag="mat2" type="Common" component="">
      <propertyGroup tag="def">
        <func tag="alpha_solid_1" oper="Piecewise">
          <label label="Piecewise 2"/>
          <set name="arg" value="T"/>
          <set name="pieces" value="{{'0.0','30.0','7.35637E-7+2.453566E-9*T^1+1.20482E-11*T^2'},{'30.0','130.0','7.713685E-7+2.098318E-10*T^1+4.628581E-11*T^2+7.569451E-14*T^3-8.713366E-16*T^4'},{'130.0','293.0','-3.223163E-7+2.257142E-8*T^1-9.684044E-11*T^2+2.835316E-13*T^3-3.440569E-16*T^4'},{'293.0','1000.0','6.772622E-7+9.501405E-9*T^1-1.271286E-11*T^2+8.584038E-15*T^3-2.241706E-18*T^4'}}"/>
        </func>
        <func tag="C_solid_1" oper="Piecewise">
          <label label="Piecewise 1"/>
          <set name="arg" value="T"/>
          <set name="pieces" value="{{'1.0','7.0','-4.8321811E-5+7.68448084E-5*T^1-3.41813386E-5*T^2+2.80830708E-4*T^3-3.12897302E-7*T^4'},{'7.0','20.0','0.0525075264-0.0396481488*T^1+0.0100460936*T^2-7.81251542E-4*T^3+3.9615568E-5*T^4'},{'20.0','50.0','-1.80567549+0.761903471*T^1-0.0865373791*T^2+0.0037353614*T^3-3.33397563E-5*T^4'},{'50.0','293.0','-82.9482602+2.71223532*T^1+0.0140475122*T^2-7.97769138E-5*T^3+1.07990546E-7*T^4'},{'293.0','900.0','63.0442191+3.7706731*T^1-0.00694853616*T^2+5.9532044E-6*T^3-1.91438418E-9*T^4'},{'900.0','1685.0','769.459775+0.187175131*T^1-3.18395957E-5*T^2'}}"/>
        </func>
        <func tag="HC_solid_1" oper="Piecewise">
          <label label="Piecewise 2.1"/>
          <set name="arg" value="T"/>
          <set name="pieces" value="{{'1.0','7.0','-1.35714274E-6+2.15822519E-6*T^1-9.59999972E-7*T^2+7.88727095E-6*T^3-8.78787695E-9*T^4'},{'7.0','20.0','0.00147469975-0.00111353813*T^1+2.82149588E-4*T^2-2.19418374E-5*T^3+1.11262309E-6*T^4'},{'20.0','50.0','-0.0507133017+0.0213984404*T^1-0.00243044543*T^2+1.0490949E-4*T^3-9.36363719E-7*T^4'},{'50.0','293.0','-2.32964367+0.0761744898*T^1+3.9453141E-4*T^2-2.2405751E-6*T^3+3.03296821E-9*T^4'},{'293.0','900.0','1.3923419+0.109040605*T^1-2.04395094E-4*T^2+1.78689895E-7*T^3-5.88857415E-11*T^4'},{'900.0','1685.0','22.0332118+0.0045851661*T^1-6.45226774E-7*T^2'}}"/>
        </func>
        <func tag="VP_solid_1" oper="Piecewise">
          <label label="Piecewise 3"/>
          <set name="arg" value="T"/>
          <set name="pieces" value="{{'293.0','1685.0','(exp((-2.35500000e+04/T-5.65000000e-01*log10(T)+1.23500000e+01)*log(10.0)))*1.33320000e+02'}}"/>
        </func>
        <func tag="rho_solid_1" oper="Piecewise">
          <label label="Piecewise 4"/>
          <set name="arg" value="T"/>
          <set name="pieces" value="{{'0.0','30.0','2331.507-7.113612E-5*T^1+3.674386E-6*T^2'},{'30.0','130.0','2331.592-0.005873649*T^1+1.206114E-4*T^2-5.479876E-7*T^3+1.606517E-10*T^4'},{'130.0','293.0','2330.436+0.02130626*T^1-9.544145E-5*T^2+4.607415E-8*T^3+4.840886E-11*T^4'},{'293.0','1000.0','2332.565+0.003839515*T^1-5.433308E-5*T^2+4.287211E-8*T^3-1.366545E-11*T^4'}}"/>
        </func>
        <func tag="TD" oper="Piecewise">
          <label label="Piecewise 5"/>
          <set name="arg" value="T"/>
          <set name="pieces" value="{{'1.0','12.0','12.40366-2.652049*T^1+0.5813105*T^2-0.08018325*T^3+0.005288731*T^4-1.314169E-4*T^5'},{'12.0','36.0','12.40379-1.240777*T^1+0.03837706*T^2-9.696578E-6*T^3-1.861403E-5*T^4+2.36465E-7*T^5'},{'36.0','70.0','2.231412-0.1770592*T^1+0.005725565*T^2-9.331438E-5*T^3+7.623105E-7*T^4-2.489437E-9*T^5'},{'70.0','165.0','0.08907341-0.003083678*T^1+4.419818E-5*T^2-3.22047E-7*T^3+1.182074E-9*T^4-1.739399E-12*T^5'},{'165.0','305.0','0.01190219-2.287791E-4*T^1+1.824052E-6*T^2-7.358192E-9*T^3+1.487663E-11*T^4-1.200563E-14*T^5'},{'305.0','735.0','7.622018E-4-5.322058E-6*T^1+1.632442E-8*T^2-2.584688E-11*T^3+2.077321E-14*T^4-6.740584E-18*T^5'},{'735.0','1000.0','-2.043535E-4+1.357482E-6*T^1-2.753022E-9*T^2+2.336409E-12*T^3-7.219021E-16*T^4'}}"/>
        </func>
        <set name="thermalexpansioncoefficient" value="{'(alpha_solid_1(T[1/K])[1/K]+(Tempref-293[K])*if(abs(T-Tempref)&gt;1e-3,(alpha_solid_1(T[1/K])[1/K]-alpha_solid_1(Tempref[1/K])[1/K])/(T-Tempref),d(alpha_solid_1(T[1/K])[1/K],T)))/(1+alpha_solid_1(Tempref[1/K])[1/K]*(Tempref-293[K]))','0','0','0','(alpha_solid_1(T[1/K])[1/K]+(Tempref-293[K])*if(abs(T-Tempref)&gt;1e-3,(alpha_solid_1(T[1/K])[1/K]-alpha_solid_1(Tempref[1/K])[1/K])/(T-Tempref),d(alpha_solid_1(T[1/K])[1/K],T)))/(1+alpha_solid_1(Tempref[1/K])[1/K]*(Tempref-293[K]))','0','0','0','(alpha_solid_1(T[1/K])[1/K]+(Tempref-293[K])*if(abs(T-Tempref)&gt;1e-3,(alpha_solid_1(T[1/K])[1/K]-alpha_solid_1(Tempref[1/K])[1/K])/(T-Tempref),d(alpha_solid_1(T[1/K])[1/K],T)))/(1+alpha_solid_1(Tempref[1/K])[1/K]*(Tempref-293[K]))'}"/>
        <set name="heatcapacity" value="C_solid_1(T[1/K])[J/(kg*K)]"/>
        <set name="HC" value="HC_solid_1(T[1/K])[J/(mol*K)]"/>
        <set name="VP" value="VP_solid_1(T[1/K])[Pa]"/>
        <set name="density" value="rho_solid_1(T[1/K])[kg/m^3]"/>
        <set name="TD" value="TD(T[1/K])[m^2/s]"/>
        <set name="thermalconductivity" value="{'150','0','0','0','150','0','0','0','150'}"/>
        <addInput quantity="temperature"/>
        <addInput quantity="strainreferencetemperature"/>
      </propertyGroup>
      <propertyGroup tag="ThermalExpansion" descr="Thermal expansion">
        <func tag="dL_solid_1" oper="Piecewise">
          <label label="Piecewise 2"/>
          <set name="arg" value="T"/>
          <set name="pieces" value="{{'0.0','30.0','-2.154537E-4'},{'30.0','130.0','-2.276144E-4+8.396104E-7*T^1-1.724143E-8*T^2+7.834799E-11*T^3-2.303956E-14*T^4'},{'130.0','293.0','-5.217231E-5-3.263667E-6*T^1+1.532991E-8*T^2-1.223001E-11*T^3'},{'293.0','1000.0','-5.844527E-4+1.124129E-6*T^1+3.311476E-9*T^2-1.161022E-12*T^3'}}"/>
        </func>
        <func tag="CTE" oper="Piecewise">
          <label label="Piecewise 1"/>
          <set name="arg" value="T"/>
          <set name="pieces" value="{{'0.0','35.0','-1.128708E-10+4.013852E-10*T^1-1.52474E-10*T^2+1.935922E-11*T^3-8.512984E-13*T^4+9.848876E-15*T^5'},{'35.0','121.0','-4.536302E-7+5.088778E-8*T^1-1.847617E-9*T^2+2.348401E-11*T^3-1.242463E-13*T^4+2.442997E-16*T^5'},{'121.0','293.0','8.574679E-8-3.514147E-8*T^1+4.332654E-10*T^2-1.449023E-12*T^3+1.630929E-15*T^4'},{'293.0','1000.0','-2.621356E-6+3.020773E-8*T^1-5.538848E-11*T^2+4.755059E-14*T^3-1.534596E-17*T^4'}}"/>
        </func>
        <info name="category">
          <body text="Solid_mechanics/"/>
        </info>
        <set name="alphatan" value="{'CTE(T[1/K])[1/K]','0','0','0','CTE(T[1/K])[1/K]','0','0','0','CTE(T[1/K])[1/K]'}"/>
        <set name="dL" value="{'(dL_solid_1(T[1/K])-dL_solid_1(Tempref[1/K]))/(1+dL_solid_1(Tempref[1/K]))','0','0','0','(dL_solid_1(T[1/K])-dL_solid_1(Tempref[1/K]))/(1+dL_solid_1(Tempref[1/K]))','0','0','0','(dL_solid_1(T[1/K])-dL_solid_1(Tempref[1/K]))/(1+dL_solid_1(Tempref[1/K]))'}"/>
        <addInput quantity="temperature"/>
        <addInput quantity="strainreferencetemperature"/>
      </propertyGroup>
      <propertyGroup tag="Enu" descr="Young's modulus and Poisson's ratio">
        <func tag="E_solid_100_axis_2" oper="Piecewise">
          <label label="Piecewise"/>
          <set name="arg" value="T"/>
          <set name="pieces" value="{{'73.0','923.0','1.310854E11+2223259.0*T^1-21955.19*T^2+16.60284*T^3-0.005400611*T^4'}}"/>
        </func>
        <func tag="nu_solid_100_axis_2" oper="Piecewise">
          <label label="Piecewise 1"/>
          <set name="arg" value="T"/>
          <set name="pieces" value="{{'73.0','923.0','0.2794053-4.6827E-6*T^1'}}"/>
        </func>
        <set name="E" value="E_solid_100_axis_2(T[1/K])[Pa]"/>
        <set name="nu" value="nu_solid_100_axis_2(T[1/K])"/>
        <addInput quantity="temperature"/>
      </propertyGroup>
      <propertyGroup tag="KG" descr="Bulk modulus and shear modulus">
        <func tag="mu_solid_100_axis_2" oper="Piecewise">
          <label label="Piecewise"/>
          <set name="arg" value="T"/>
          <set name="pieces" value="{{'73.0','923.0','8.011001E10-93254.81*T^1-4706.652*T^2'}}"/>
        </func>
        <set name="K" value="97.83e9"/>
        <set name="G" value="mu_solid_100_axis_2(T[1/K])[Pa]"/>
        <addInput quantity="temperature"/>
      </propertyGroup>
      <label label="Silicon [solid,&lt;100&gt; axis]"/>
      <set name="family" value="custom"/>
      <set name="customspecular" valueDouble="{0.7843137254901961,1,1}"/>
      <set name="diffuse" value="custom"/>
      <set name="customdiffuse" valueDouble="{0.7843137254901961,0.7843137254901961,0.7843137254901961}"/>
      <set name="ambient" value="custom"/>
      <set name="customambient" valueDouble="{0.7843137254901961,0.7843137254901961,0.7843137254901961}"/>
      <set name="fresnel" valueDouble="0.9"/>
      <set name="roughness" valueDouble="0.1"/>
      <set name="diffusewrap" valueInt="0"/>
      <set name="reflectance" valueInt="0"/>
    </material>
  </model>
</archive>
