# Supplementary material for: A Practical Approach for Determination of Thermal Stress and Temperature-Dependent Material Properties in Multilayered Thin Films
Source: ACS Appl Mater Interfaces. 2024 Jun 10;16(24):31729–37. doi: 10.1021/acsami.4c03166 (PMC11194766; doi:10.1021/acsami.4c03166)
Supplement: Supplementary file 2 — am4c03166_si_002.zip [file am4c03166_si_002.zip › SiO2.xml]

<?xml version="1.0" encoding="UTF-8"?>
<archive>
  <model>
    <material tag="mat3" type="Common" component="">
      <propertyGroup tag="Enu" descr="Young's modulus and Poisson's ratio">
        <set name="E" value="70e9[Pa]"/>
        <set name="nu" value="0.17"/>
      </propertyGroup>
      <label label="SiO2 - Silicon oxide 1"/>
      <propertyGroup tag="def">
        <set name="electricconductivity" value="{'0[S/m]','0','0','0','0[S/m]','0','0','0','0[S/m]'}"/>
        <set name="thermalexpansioncoefficient" value="{'0.5e-6[1/K]','0','0','0','0.5e-6[1/K]','0','0','0','0.5e-6[1/K]'}"/>
        <set name="heatcapacity" value="730[J/(kg*K)]"/>
        <set name="relpermittivity" value="{'4.2','0','0','0','4.2','0','0','0','4.2'}"/>
        <set name="density" value="2200[kg/m^3]"/>
        <set name="thermalconductivity" value="{'1.4[W/(m*K)]','0','0','0','1.4[W/(m*K)]','0','0','0','1.4[W/(m*K)]'}"/>
      </propertyGroup>
    </material>
  </model>
</archive>
